# Supplementary material for: Contact Modelling and Tactile Data Processing for Robot Skins
Source: Sensors (Basel). 2019 Feb 16;19(4):814. doi: 10.3390/s19040814 (PMC6412471; doi:10.3390/s19040814)
Supplement: Supplementary file 1 [file sensors-19-00814-s001.zip]

Archive with 3 entries (2 files):
- video_contactmodel.wmv
- __MACOSX/
- __MACOSX/._video_contactmodel.wmv
